# Supplementary material for: Bacterial Communities in the Womb During Healthy Pregnancy
Source: Front Microbiol. 2018 Sep 6;9:2163. doi: 10.3389/fmicb.2018.02163 (PMC6135892; doi:10.3389/fmicb.2018.02163)
Supplement: TABLE S1 — Detailed information of cultured organism from placenta. [file Table_1.XLS]

## Sheet: culture data of healthyplacenta
ID	Maternal age	Organism isloted from placenta
260002	36	Candida albicans
262875	29	Candida albicans
262713	31	Candida albicans
167806	34	Candida albicans
276519	27	Candida albicans
261341	25	Candida albicans
265321	29	Candida albicans
259229	34	Candida albicans
262220	30	Candida albicans
212280	32	Candida albicans
273682	30	Candida albicans
266921	32	Candida albicans
279921	38	Candida albicans
280051	27	Candida albicans
259298	34	Escherichia coli
259815	27	Escherichia coli
258935	30	Escherichia coli
264656	28	Escherichia coli
265326	37	Escherichia coli
265572	40	Escherichia coli
266415	37	Escherichia coli
224075	32	Escherichia coli
178634	32	Escherichia coli
267772	26	Escherichia coli
267567	33	Escherichia coli
266859	29	Escherichia coli
268786	33	Escherichia coli
272738	33	Escherichia coli
272873	33	Escherichia coli
273226	26	Escherichia coli
270927	29	Escherichia coli
273501	36	Escherichia coli
274691	27	Escherichia coli
274817	27	Escherichia coli
268266	25	Escherichia coli
259454	34	Escherichia coli
279419	28	Escherichia coli
280152	40	Escherichia coli
279576	32	Escherichia coli
281266	33	Escherichia coli
281482	26	Escherichia coli
263364	29	Escherichia coli
278326	34	Escherichia coli
269440	26	Escherichia coli
278668	33	Escherichia coli
279810	28	Escherichia coli
231903	31	Escherichia coli
277284	31	Escherichia coli
260024	30	Escherichia coli
265324	35	Escherichia coli
269169	34	Escherichia coli
280011	29	Escherichia coli
236773	34	Escherichia coli
259527	38	Escherichia coli
259527	38	Escherichia coli
259790	37	Escherichia coli
259993	27	Escherichia coli
259859	29	Escherichia coli
258504	30	Escherichia coli
260884	35	Escherichia coli
261078	26	Escherichia coli
258830	32	Escherichia coli
261301	28	Escherichia coli
261510	30	Escherichia coli
261606	28	Escherichia coli
261722	29	Escherichia coli
260256	30	Escherichia coli
261827	26	Escherichia coli
262247	27	Escherichia coli
262063	30	Escherichia coli
262671	29	Escherichia coli
262738	29	Escherichia coli
262947	28	Escherichia coli
262945	30	Escherichia coli
219918	35	Escherichia coli
262735	30	Escherichia coli
263082	31	Escherichia coli
263315	32	Escherichia coli
206861	30	Escherichia coli
214824	35	Escherichia coli
263813	28	Escherichia coli
263996	23	Escherichia coli
264009	30	Escherichia coli
263735	27	Escherichia coli
262746	31	Escherichia coli
264672	30	Escherichia coli
264636	29	Escherichia coli
264945	28	Escherichia coli
262194	31	Escherichia coli
265397	39	Escherichia coli
265505	28	Escherichia coli
265394	27	Escherichia coli
265672	28	Escherichia coli
265911	30	Escherichia coli
265923	29	Escherichia coli
265472	31	Escherichia coli
266186	28	Escherichia coli
266161	26	Escherichia coli
263972	31	Escherichia coli
266110	36	Escherichia coli
266408	29	Escherichia coli
266678	29	Escherichia coli
224065	30	Escherichia coli
266514	26	Escherichia coli
266514	26	Escherichia coli
264683	31	Escherichia coli
267269	30	Escherichia coli
267603	30	Escherichia coli
267518	31	Escherichia coli
268018	32	Escherichia coli
268809	32	Escherichia coli
268682	27	Escherichia coli
268755	31	Escherichia coli
268973	32	Escherichia coli
269362	27	Escherichia coli
269364	31	Escherichia coli
269163	32	Escherichia coli
267040	26	Escherichia coli
267608	35	Escherichia coli
269955	30	Escherichia coli
157138	34	Escherichia coli
270352	28	Escherichia coli
269150	36	Escherichia coli
269649	29	Escherichia coli
267432	34	Escherichia coli
269140	34	Escherichia coli
271247	26	Escherichia coli
271373	34	Escherichia coli
271853	27	Escherichia coli
271948	34	Escherichia coli
271970	28	Escherichia coli
270974	29	Escherichia coli
270828	31	Escherichia coli
272433	27	Escherichia coli
272520	35	Escherichia coli
272931	26	Escherichia coli
272225	31	Escherichia coli
269646	30	Escherichia coli
266630	26	Escherichia coli
265818	27	Escherichia coli
273302	28	Escherichia coli
273368	35	Escherichia coli
270441	29	Escherichia coli
266449	31	Escherichia coli
273560	42	Escherichia coli
273296	29	Escherichia coli
117594	31	Escherichia coli
224710	31	Escherichia coli
274837	31	Escherichia coli
274862	29	Escherichia coli
274965	34	Escherichia coli
228577	31	Escherichia coli
275162	30	Escherichia coli
275171	33	Escherichia coli
275067	27	Escherichia coli
275660	67	Escherichia coli
275548	31	Escherichia coli
275800	29	Escherichia coli
275893	26	Escherichia coli
275999	40	Escherichia coli
276320	25	Escherichia coli
275321	31	Escherichia coli
276713	29	Escherichia coli
276003	29	Escherichia coli
181239	34	Escherichia coli
277708	27	Escherichia coli
278295	34	Escherichia coli
278636	28	Escherichia coli
279405	33	Escherichia coli
279812	29	Escherichia coli
279625	27	Escherichia coli
280409	34	Escherichia coli
280646	25	Escherichia coli
280884	29	Escherichia coli
071068	33	Escherichia coli
281230	31	Escherichia coli
221426	33	Escherichia coli
280995	24	Escherichia coli
104530	34	Escherichia coli
281576	29	Escherichia coli
269505	38	Escherichia coli
281917	37	Escherichia coli
281832	30	Escherichia coli
275745	28	Escherichia coli,Klebsiella pneumoniae
300054	27	Escherichia coli，Klebsiella pneumoniae
270074	32	Escherichia coli，Klebsiella pneumoniae，Enterococcus faecalis
264079	29	Escherichia coli，Enterococcus faecalis
270693	27	Escherichia coli，Enterococcus faecalis
280263	32	Escherichia coli，Enterococcus faecalis
265576	29	Escherichia coli,Enterococcus faecalis
255539	42	Escherichia coli，Enterococcus faecalis
255966	30	Escherichia coli，Enterococcus faecalis
261236	31	Escherichia coli，Enterococcus faecalis
266294	36	Escherichia coli，Enterococcus faecalis
268256	33	Escherichia coli,Enterococcus faecalis
236033	29	Escherichia coli，Enterococcus faecalis
274146	30	Escherichia coli，Enterococcus faecalis
274140	31	Escherichia coli，Enterococcus faecalis
278824	34	Escherichia coli，Enterococcus faecalis
279729	40	Escherichia coli，Enterococcus faecalis
280152	40	Escherichia coli，Enterococcus faecalis
266187	35	Escherichia coli，Enterococcus faecalis，Candida albicans
267952	30	Escherichia coli，Streptococcus pyogenes
270020	35	Escherichia coli，Streptococcus mitis
269547	33	Escherichia coli，Proteus vuigaris
259889	30	Escherichia coli，Enterococcus faecium
261536	38	Escherichia coli，Enterococcus faecium
277250	31	Escherichia coli，Enterococcus faecium
279999	34	Escherichia coli，Enterococcus faecium
268613	41	Escherichia coli，Streptococcus agalactiae
156888	36	Escherichia coli
266238	31	Escherichia coli，Enterococcus faecalis
272351	31	Escherichia coli,Ptoteus penneri
260546	35	Escherichia coli
168927	38	Escherichia coli
277438	29	Escherichia coli
280880	34	Escherichia coli
229637	28	Escherichia coli
274598	34	Escherichia coli
129618	37	Escherichia coli
260039	28	Escherichia coli
263378	30	Escherichia coli
265375	30	Escherichia coli
057468	41	Escherichia coli
262974	32	Escherichia coli
267854	39	Escherichia coli
265300	26	Escherichia coli
268333	31	Escherichia coli
270035	28	Escherichia coli
267337	29	Escherichia coli
205372	39	Escherichia coli
271202	37	Escherichia coli
271858	29	Escherichia coli
272385	29	Escherichia coli
275342	30	Escherichia coli
181239	34	Escherichia coli
156402	30	Escherichia coli
277493	31	Escherichia coli
278637	32	Escherichia coli
259709	24	Escherichia coli
281433	28	Escherichia coli
273263	27	Escherichia coli，Klebsiella pneumoniae
211268	32	Escherichia coli，Klebsiella pneumoniae
268652	39	Escherichia coli，Enterococcus faecalis
259897	31	Escherichia coli，Enterococcus faecalis
259429	31	Escherichia coli，Enterococcus faecalis
262528	32	Escherichia coli，Enterococcus faecalis
253340	40	Escherichia coli，Enterococcus faecalis
266769	31	Escherichia coli,Enterococcus faecalis
279041	28	Escherichia coli,Enterococcus faecalis
280121	33	Escherichia coli，Enterococcus faecalis
300052	31	Escherichia coli，Citrobacter freundii
278136	28	Escherichia coli,Staphylococcus aureus
261760	36	Escherichia coli，Enterococcus durans
273342	34	Listeria monocytogenes
263658	27	Enterobacter aerogenes
270078	27	Enterobacter aerogenes
266015	27	Klebsiella oxytoca
267409	28	Klebsiella pneumoniae
093933	34	Klebsiella pneumoniae
280410	32	Klebsiella pneumoniae
261103	32	Klebsiella pneumoniae，Citrobacter braakii
263300	27	Enterococcus faecalis
267646	33	Enterococcus faecalis
267937	28	Enterococcus faecalis
258751	42	Enterococcus faecalis
271242	34	Enterococcus faecalis
147961	38	Enterococcus faecalis
273349	27	Enterococcus faecalis
276313	39	Enterococcus faecalis
276697	30	Enterococcus faecalis
272256	29	Enterococcus faecalis
138056	31	Enterococcus faecalis
275436	21	Enterococcus faecalis
262871	44	Enterococcus faecalis
275648	24	Enterococcus faecalis
260930	36	Enterococcus faecalis
256960	36	Enterococcus faecalis
260332	27	Enterococcus faecalis
260150	38	Enterococcus faecalis
256544	26	Enterococcus faecalis
262651	30	Enterococcus faecalis
218052	38	Enterococcus faecalis
150143	34	Enterococcus faecalis
264779	35	Enterococcus faecalis
267894	32	Enterococcus faecalis
190931	36	Enterococcus faecalis
268709	29	Enterococcus faecalis
269924	30	Enterococcus faecalis
270261	31	Enterococcus faecalis
270901	29	Enterococcus faecalis
270240	32	Enterococcus faecalis
271540	37	Enterococcus faecalis
271898	34	Enterococcus faecalis
.272333	31	Enterococcus faecalis
272235	36	Enterococcus faecalis
270371	29	Enterococcus faecalis
273831	38	Enterococcus faecalis
273727	35	Enterococcus faecalis
274113	27	Enterococcus faecalis
274688	28	Enterococcus faecalis
272394	35	Enterococcus faecalis
052394	40	Enterococcus faecalis
274859	28	Enterococcus faecalis
277108	31	Enterococcus faecalis
276907	31	Enterococcus faecalis
279702	25	Enterococcus faecalis
079298	38	Enterococcus faecalis
280252	29	Enterococcus faecalis
281656	34	Enterococcus faecalis
281637	30	Enterococcus faecalis
264527	31	Enterococcus faecalis，Candida albicans
268043	27	Enterococcus faecalis，Acinetobacter baumannii
274313	38	Enterococcus faecalis，Escherichia coli
269894	25	Enterococcus faecalis，Escherichia coli
270046	28	Enterococcus faecalis，Escherichia coli
275056	32	Enterococcus faecalis，Escherichia coli
267487	34	Enterococcus faecalis，Escherichia coli
258674	29	Enterococcus faecalis,Klebsiella pneumoniae
235934	29	Enterococcus faecalis，Morganella morganii
272045	34	Enterococcus faecalis，Staphylococcus sp.
265675	30	Enterococcus faecalis，Staphylococcus sp.
269142	30	Enterococcus faecalis，Enterococcus faecium
264853	37	Citrobacter freundii
268310	26	Citrobacter freundii，Streptococcus agalactiae
278608	40	Candida glabrata
271576	31	Enterococcus hirae
261773	39	Staphylococcus aureus
264991	33	Staphylococcus aureus
267261	36	Staphylococcus aureus
273805	39	Staphylococcus aureus
279416	27	Staphylococcus aureus
267223	32	Staphylococcus aureus，Streptococcus pasteurianus
264521	27	Staphylococcus aureus，Enterococcus faecalis
268458	29	Citrobacter koseri
272087	31	Citrobacter koseri，Enterococcus faecalis
267188	29	Citrobacter koseri，Enterococcus faecalis
265326	37	Micrococcus sp.
268420	28	Enterococcus durans，Escherichia coli
267164	27	Staphylococcus sp.
267726	31	Staphylococcus sp.
142896	38	Staphylococcus sp.
262382	30	Staphylococcus sp.，Escherichia coli
277307	33	Streptococcus bovis
260557	35	Streptococcus bovis
263400	28	Ewingella americana
275384	33	Proteus mirabilis
272883	33	Aeromonas sp.
265796	31	Sphingomonas sp.
268596	26	Candida tropicalis
278145	27	Streptococcus sp.
259630	36	Enterococcus faecium
267641	27	Enterococcus faecium
260137	36	Enterococcus faecium
277434	27	Enterococcus faecium
273088	32	Streptococcus mitis
244800	27	Streptococcus salivarius，Streptococcus mitis
274604	37	Streptococcus agalactiae
279995	35	Streptococcus agalactiae
276093	31	Streptococcus agalactiae
259094	28	Streptococcus agalactiae
259698	28	Streptococcus agalactiae
260426	34	Streptococcus agalactiae
261863	29	Streptococcus agalactiae
263977	29	Streptococcus agalactiae
258710	26	Streptococcus agalactiae
062025	32	Streptococcus agalactiae
266012	33	Streptococcus agalactiae
269421	29	Streptococcus agalactiae
270825	34	Streptococcus agalactiae
169766	33	Streptococcus agalactiae
278404	31	Streptococcus agalactiae
279663	29	Streptococcus agalactiae
280251	32	Streptococcus agalactiae
260539	34	Streptococcus agalactiae，Staphylococcus sp.
268563	30	Streptococcus agalactiae
259720	40	Streptococcus agalactiae，Staphylococcus sp.
266295	27	Streptococcus sp.
040063	36	Raoultella planticola
129898	39	/
271248	29	/
269751	33	/
274603	29	/
271959	34	/
261664	29	/
264337	29	/
264652	27	/
210204	29	/
266526	32	/
266709	30	/
266876	37	/
267686	27	/
268708	32	/
268959	34	/
268964	28	/
268999	32	/
269981	28	/
270448	35	/
271499	28	/
273165	27	/
273312	30	/
273673	27	/
274845	31	/
276211	27	/
275757	30	/
277312	30	/
277751	33	/
275590	31	/
278540	34	/
276605	28	/
279264	26	/
275881	29	/
278746	29	/
280921	30	/
281025	28	/
281093	33	/
281597	31	/
270946	34	/
247034	35	/
272408	30	/
272022	33	/
267274	30	/
279585	25	/
273210	30	/
266134	36	/
266523	31	/
261168	29	/
266523	31	/
261168	29	/
234969	35	/
267186	28	/
259377	30	/
260181	29	/
260365	30	/
268400	36	/
278851	31	/
280458	27	/
264082	34	/
263923	30	/
266011	24	/
260177	29	/
272844	29	/
263074	30	/
277364	45	/
281122	34	/
261301	28	/
266304	35	/
274651	24	/
259548	33	/
278310	32	/
266334	33	/
261489	27	/
261244	26	/
260946	36	/
260782	31	/
260534	31	/
277745	31	/
261716	27	/
177787	32	/
275928	31	/
263081	37	/
264072	35	/
268799	29	/
270589	30	/
263106	31	/
277454	33	/
265742	33	/
269261	31	/
271241	31	/
279865	25	/
267605	29	/
258850	36	/
266691	30	/
258978	32	/
260001	31	/
260069	29	/
260433	27	/
260883	29	/
260954	31	/
205185	27	/
261441	29	/
261662	31	/
261629	31	/
262217	29	/
262323	31	/
262861	27	/
262748	30	/
232104	34	/
261515	30	/
116590	32	/
263212	36	/
263587	33	/
264081	29	/
261292	29	/
264438	36	/
169050	35	/
264499	34	/
264521	27	/
264864	35	/
265312	29	/
265638	34	/
174779	38	/
265647	30	/
265662	27	/
258595	32	/
265979	29	/
260112	30	/
266027	33	/
266216	31	/
264416	27	/
266395	29	/
266422	31	/
262635	30	/
266516	25	/
263573	29	/
266858	23	/
266691	30	/
266858	23	/
267041	31	/
266157	30	/
267056	29	/
267409	28	/
267565	37	/
267734	29	/
267919	28	/
267973	34	/
251431	31	/
224907	33	/
268251	30	/
268426	32	/
268512	26	/
268791	30	/
268710	28	/
268907	30	/
267225	30	/
268790	26	/
268951	33	/
268994	27	/
268048	30	/
269490	34	/
117566	40	/
142145	37	/
265146	33	/
270457	31	/
270519	31	/
270642	32	/
270941	24	/
245287	33	/
271985	32	/
139211	32	/
272508	29	/
300019	31	/
265182	27	/
272653	26	/
265755	26	/
272879	26	/
267086	32	/
271659	36	/
300102	25	/
272823	29	/
274235	36	/
274299	30	/
245815	36	/
274596	28	/
273443	27	/
267530	36	/
274794	28	/
265728	34	/
274815	30	/
274843	30	/
274908	28	/
274915	30	/
275353	31	/
270451	31	/
275549	25	/
269755	31	/
197681	34	/
275945	36	/
276521	27	/
207405	30	/
276545	26	/
276622	27	/
276926	31	/
276923	34	/
276890	30	/
277151	30	/
277123	28	/
277172	34	/
271453	31	/
186828	33	/
277347	30	/
277704	31	/
277669	32	/
277739	31	/
277814	31	/
151569	34	/
275514	30	/
277944	30	/
207601	28	/
278202	33	/
278283	29	/
278613	38	/
276101	29	/
278822	33	/
278820	27	/
277430	26	/
279442	32	/
279391	33	/
279581	27	/
247885	28	/
280084	35	/
278388	34	/
221076	32	/
279980	27	/
280597	29	/
280486	25	/
280515	32	/
280090	36	/
278914	28	/
281043	29	/
280959	29	/
281123	30	/
278556	32	/
281127	29	/
281299	29	/
280855	35	/
261734	33	/
262743	27	/
267578	28	/
271809	33	/
275123	29	/
261595	29	/
261568	32	/
272323	25	/
280185	33	/
269416	32	/
272334	31	/
194543	29	/
270272	35	/
266433	28	/
276983	31	/
264675	36	/
261852	29	/
281810	35	/
217344	31	/
232845	33	/
259221	32	/
139661	42	/
259087	37	/
034214	40	/
164134	39	/
259138	28	/
255974	33	/
257231	40	/
259304	28	/
259250	29	/
258219	38	/
259224	34	/
259211	30	/
259457	28	/
259459	30	/
259516	33	/
258022	29	/
259353	27	/
259381	35	/
259377	30	/
135101	33	/
259549	30	/
258944	39	/
259277	32	/
150219	34	/
253472	35	/
259653	33	/
259707	33	/
259742	28	/
259545	35	/
213547	32	/
130909	34	/
259738	27	/
259769	31	/
259823	31	/
259919	32	/
259790	37	/
259719	27	/
259620	28	/
259842	24	/
259930	27	/
190995	34	/
193307	31	/
259896	32	/
259996	28	/
259982	28	/
260018	26	/
260017	33	/
260021	28	/
260007	31	/
260041	37	/
259605	35	/
259497	27	/
260089	34	/
260056	34	/
260078	33	/
197286	27	/
260169	26	/
259964	29	/
204080	30	/
260163	31	/
260052	26	/
260068	44	/
260180	34	/
190696	37	/
230564	32	/
260083	29	/
260301	38	/
260422	29	/
260352	30	/
260520	27	/
260254	29	/
259909	29	/
260125	35	/
228785	37	/
260367	31	/
126718	31	/
260513	23	/
258152	34	/
260231	39	/
260450	27	/
260600	36	/
260582	25	/
258019	35	/
260539	34	/
126967	30	/
260594	30	/
260610	38	/
260579	29	/
260581	32	/
260574	27	/
260700	32	/
251268	25	/
258051	33	/
260679	27	/
259716	35	/
260751	32	/
260909	24	/
260773	36	/
259725	34	/
258058	31	/
258124	24	/
260821	36	/
260853	33	/
260935	31	/
260763	32	/
253883	37	/
261096	33	/
260923	30	/
261158	23	/
261124	29	/
260993	28	/
261225	29	/
261161	25	/
254899	37	/
215118	28	/
222007	30	/
261013	27	/
261194	28	/
256157	31	/
261267	37	/
261265	29	/
261368	29	/
261291	27	/
247579	38	/
258077	28	/
261262	24	/
261182	29	/
190138	30	/
259296	28	/
261330	24	/
261293	31	/
260797	33	/
260940	29	/
261498	25	/
261502	30	/
261463	28	/
260261	31	/
261494	30	/
258601	30	/
238457	29	/
258083	33	/
259005	27	/
259451	31	/
261375	43	/
261482	36	/
261501	27	/
261524	29	/
236491	31	/
261627	29	/
261603	24	/
261597	28	/
261642	31	/
260908	31	/
261636	28	/
261760	36	/
261503	29	/
261767	31	/
261659	29	/
076896	40	/
261694	36	/
261661	28	/
261771	31	/
261753	36	/
261851	28	/
261798	29	/
261853	29	/
261646	27	/
156334	29	/
261714	34	/
261901	31	/
261938	29	/
261911	37	/
261887	32	/
261906	30	/
260791	34	/
261848	34	/
261846	30	/
210072	31	/
261926	27	/
261915	38	/
261922	30	/
262045	29	/
262059	31	/
262051	34	/
262052	32	/
261905	33	/
262053	28	/
146488	35	/
262042	29	/
260354	29	/
261867	29	/
262345	28	/
262258	32	/
262344	31	/
262222	34	/
262333	33	/
247686	29	/
262516	30	/
254467	33	/
262256	30	/
262094	36	/
262336	32	/
256968	37	/
261762	33	/
262344	31	/
255239	30	/
261747	29	/
262524	29	/
262577	24	/
262428	30	/
262541	30	/
261888	33	/
262413	29	/
262661	30	/
262580	31	/
092317	38	/
262534	29	/
262583	25	/
252198	38	/
262660	30	/
262688	35	/
262840	33	/
262886	33	/
262607	30	/
262724	29	/
262639	30	/
262756	32	/
262724	29	/
261188	36	/
262596	25	/
263008	35	/
261407	34	/
262766	30	/
262650	27	/
263046	25	/
262793	41	/
152110	31	/
263016	30	/
262937	29	/
262903	31	/
263078	28	/
262029	30	/
260026	22	/
256046	27	/
262900	34	/
258153	34	/
263408	28	/
262665	23	/
256586	38	/
263417	29	/
263472	34	/
263004	27	/
263415	30	/
263489	26	/
263475	27	/
241206	39	/
263205	28	/
263314	36	/
262956	44	/
263262	36	/
188332	41	/
263305	29	/
263499	36	/
263311	29	/
263495	32	/
263395	31	/
263279	28	/
208621	35	/
263142	24	/
263035	30	/
263468	29	/
263263	29	/
263272	27	/
263255	32	/
240180	32	/
263037	30	/
263301	27	/
263317	28	/
252915	38	/
262140	33	/
263549	27	/
263509	32	/
234926	30	/
263508	33	/
263275	31	/
260943	30	/
263627	31	/
242193	31	/
263590	29	/
262658	30	/
263633	29	/
262146	35	/
263746	29	/
263830	32	/
263711	28	/
261196	27	/
263995	30	/
263636	35	/
211472	32	/
263292	30	/
264050	28	/
264127	33	/
264116	32	/
264080	31	/
264150	29	/
264120	33	/
138083	36	/
036277	37	/
264170	29	/
264079	29	/
264170	29	/
262328	34	/
130659	37	/
264141	28	/
146408	29	/
264184	29	/
264351	29	/
264262	29	/
264336	34	/
221231	30	/
221231	30	/
259555	32	/
264310	25	/
264326	30	/
264523	33	/
077409	41	/
264284	37	/
264345	35	/
264448	34	/
263498	27	/
161973	38	/
227042	32	/
264492	31	/
264672	30	/
264104	28	/
261746	31	/
264563	29	/
264609	29	/
264660	30	/
264602	29	/
264661	29	/
263922	32	/
264686	33	/
263904	32	/
262180	28	/
147563	35	/
264685	34	/
260613	30	/
264666	28	/
264777	34	/
260849	35	/
264840	30	/
264700	29	/
264790	35	/
264843	31	/
253342	36	/
248403	32	/
147563	35	/
264851	29	/
256430	27	/
264943	32	/
235620	42	/
264689	38	/
265208	28	/
265237	35	/
265289	30	/
265373	32	/
265418	32	/
265477	27	/
111460	38	/
265495	31	/
265390	29	/
265648	32	/
265507	27	/
099211	41	/
265337	28	/
265569	32	/
198283	32	/
265586	29	/
265574	35	/
265674	33	/
265723	34	/
265831	27	/
188175	27	/
264941	30	/
265862	29	/
264240	28	/
265891	26	/
265881	30	/
265813	26	/
265788	31	/
265870	31	/
265939	34	/
265924	29	/
265910	35	/
062025	32	/
266042	27	/
265933	35	/
266053	26	/
264784	28	/
266058	32	/
266055	25	/
266047	26	/
261062	26	/
265223	29	/
258649	22	/
265661	38	/
266001	34	/
266185	29	/
266093	36	/
266134	36	/
266252	24	/
266255	29	/
261428	35	/
266330	31	/
266324	31	/
266259	44	/
266244	33	/
266329	33	/
266413	35	/
266337	31	/
216939	34	/
266418	28	/
266431	32	/
266407	30	/
266525	29	/
154338	37	/
266149	33	/
263964	30	/
266423	36	/
259836	32	/
266441	27	/
265900	34	/
266610	27	/
266621	31	/
266527	29	/
266710	26	/
108091	33	/
5002658981	33	/
145380	37	/
265034	30	/
265032	29	/
266619	31	/
5002658981	33	/
266618	29	/
264327	31	/
265868	28	/
266248	27	/
266633	33	/
224083	34	/
266735	28	/
266813	29	/
261296	29	/
266819	31	/
266821	29	/
266781	27	/
262442	32	/
266735	28	/
266813	29	/
261296	29	/
266819	31	/
266821	29	/
266781	27	/
262442	32	/
266871	32	/
266906	28	/
266844	29	/
266605	34	/
266824	35	/
263480	31	/
267067	34	/
264231	27	/
267079	30	/
266959	28	/
267050	28	/
266950	36	/
267010	40	/
267185	31	/
267227	25	/
267379	30	/
265048	26	/
267080	27	/
267408	28	/
173489	33	/
267435	34	/
267396	30	/
267398	28	/
267436	31	/
267363	27	/
267412	38	/
267465	29	/
267682	33	/
169871	31	/
267687	32	/
267328	28	/
169871	31	/
267861	29	/
267965	29	/
267869	27	/
267968	31	/
199107	33	/
268052	31	/
267964	29	/
181273	29	/
267870	30	/
266236	30	/
268178	31	/
266970	31	/
268260	29	/
268209	28	/
264637	29	/
264842	30	/
268064	31	/
267710	35	/
268332	29	/
268346	27	/
268214	28	/
268362	30	/
268305	29	/
268402	35	/
094293	39	/
268401	30	/
268429	26	/
268339	29	/
244694	34	/
266897	30	/
267318	31	/
224515	28	/
129898	39	/
268604	27	/
268484	31	/
060864	34	/
200321	39	/
268608	22	/
268601	28	/
268514	28	/
073354	40	/
268758	33	/
268611	30	/
268712	28	/
267847	27	/
268610	29	/
266702	32	/
268679	33	/
268474	27	/
203198	29	/
268955	34	/
267417	30	/
267230	32	/
268937	31	/
268396	29	/
268705	27	/
268972	29	/
269003	29	/
268843	30	/
269146	33	/
264829	42	/
269089	30	/
269171	25	/
268897	29	/
269022	41	/
037252	39	/
182906	34	/
269415	30	/
269309	31	/
269060	27	/
208874	34	/
269498	37	/
269450	29	/
269462	35	/
269464	28	/
269458	32	/
269521	31	/
269522	28	/
269515	27	/
269346	36	/
269128	29	/
269457	27	/
269541	33	/
269519	29	/
269503	26	/
265132	33	/
269417	32	/
269428	28	/
268589	29	/
269639	27	/
266291	34	/
269403	31	/
269657	32	/
267667	33	/
191830	33	/
269834	27	/
269894	25	/
233808	29	/
269531	33	/
269918	33	/
269902	30	/
269983	27	/
269972	26	/
110564	37	/
270045	33	/
270061	29	/
270175	37	/
269795	33	/
270173	29	/
239811	30	/
270153	26	/
209430	30	/
270170	27	/
270171	29	/
270532	26	/
157005	28	/
190986	29	/
264528	30	/
265163	40	/
265164	39	/
270537	29	/
270535	28	/
270241	31	/
270454	30	/
174169	32	/
270152	35	/
270595	30	/
270427	27	/
270356	32	/
270609	33	/
264598	32	/
270716	27	/
270564	33	/
270727	30	/
270977	41	/
270827	26	/
270971	28	/
270920	35	/
270060	29	/
153175	28	/
270836	29	/
269977	34	/
240626	34	/
270938	25	/
270980	30	/
269247	27	/
271124	33	/
269980	33	/
271119	27	/
271120	28	/
271120	28	/
271213	28	/
271151	28	/
271033	39	/
263782	38	/
271092	26	/
271242	34	/
271146	27	/
271019	32	/
271133	34	/
271231	29	/
271240	37	/
271150	31	/
270161	28	/
271244	35	/
271251	29	/
271251	29	/
265186	38	/
271427	24	/
179975	36	/
230079	33	/
264697	31	/
271413	29	/
271382	30	/
271430	30	/
150843	35	/
271506	30	/
109785	34	/
271301	39	/
271818	31	/
271489	32	/
271328	33	/
271814	31	/
224089	37	/
271886	32	/
M08020380	38	/
271941	30	/
271865	32	/
271883	30	/
271881	31	/
152031	38	/
245609	31	/
271947	24	/
271956	31	/
271539	31	/
271604	40	/
271958	28	/
265952	25	/
262966	27	/
272229	28	/
272213	27	/
272340	32	/
271940	23	/
271980	30	/
270508	28	/
272095	31	/
272391	31	/
272300	25	/
223322	33	/
272380	30	/
272224	33	/
272356	32	/
272430	32	/
272523	24	/
185614	35	/
272243	30	/
272384	29	/
300012	30	/
269326	31	/
270730	26	/
300028	28	/
272758	28	/
271575	32	/
272894	29	/
272836	29	/
269888	33	/
272842	24	/
264132	28	/
272691	32	/
272920	26	/
272933	26	/
272410	28	/
272874	31	/
273013	28	/
272806	25	/
259677	26	/
273009	29	/
223409	33	/
272935	28	/
273065	28	/
272056	32	/
271005	32	/
273145	32	/
272651	35	/
273164	38	/
300063	26	/
269559	25	/
273000	26	/
271647	29	/
273294	33	/
273342	34	/
273196	39	/
273349	27	/
187618	36	/
273310	27	/
300055	32	/
273346	27	/
222895	40	/
273353	27	/
273378	30	/
270713	35	/
273369	30	/
273212	71	/
271739	30	/
271773	26	/
272321	29	/
273466	34	/
166675	29	/
271764	39	/
300067	26	/
273468	29	/
300091	31	/
266269	34	/
273465	31	/
271758	27	/
273347	28	/
273711	33	/
273648	33	/
273469	27	/
238207	31	/
273585	28	/
230710	33	/
268686	35	/
273709	26	/
273826	31	/
273688	33	/
274002	33	/
267276	34	/
272076	39	/
272052	33	/
274031	27	/
273819	30	/
271945	29	/
273950	71	/
274021	29	/
274149	27	/
087541	42	/
273942	26	/
273937	25	/
273631	31	/
270512	27	/
274223	29	/
274225	32	/
274266	34	/
274126	31	/
274276	31	/
274280	30	/
273275	33	/
274269	36	/
274399	33	/
274301	29	/
273372	30	/
274379	30	/
267277	32	/
274549	30	/
274395	28	/
274394	29	/
274489	30	/
274393	27	/
274378	25	/
274137	33	/
274351	29	/
274493	28	/
274378	25	/
274568	28	/
272740	24	/
271763	24	/
274605	30	/
268756	37	/
274400	27	/
274625	30	/
274578	35	/
270700	31	/
274762	39	/
274809	26	/
274668	31	/
274763	28	/
274769	27	/
213338	30	/
274656	33	/
266434	33	/
274470	26	/
219603	34	/
274835	30	/
208895	27	/
274921	28	/
274965	34	/
274905	35	/
267011	28	/
269370	29	/
274792	28	/
052761	39	/
267975	32	/
274925	34	/
271543	32	/
275173	29	/
275165	27	/
275116	23	/
250632	30	/
275315	28	/
273568	32	/
275235	32	/
096971	41	/
268267	30	/
275038	29	/
275240	28	/
191724	34	/
071566	33	/
275263	28	/
275251	35	/
275170	28	/
275432	38	/
275535	26	/
275333	29	/
275635	29	/
275539	29	/
275546	29	/
275380	26	/
275049	28	/
275737	31	/
270088	30	/
275755	35	/
275745	28	/
275828	30	/
275747	28	/
275612	27	/
194655	32	/
275774	30	/
275777	27	/
273687	26	/
275641	31	/
275736	30	/
275629	28	/
275775	26	/
275964	28	/
275988	32	/
275829	27	/
275932	31	/
270178	33	/
275904	28	/
276010	26	/
275941	33	/
275943	30	/
275823	24	/
276166	31	/
276109	32	/
276205	27	/
276219	34	/
276322	33	/
276227	32	/
153420	34	/
276081	28	/
276316	30	/
271755	29	/
274211	32	/
276607	27	/
276510	30	/
276530	37	/
276390	30	/
270653	31	/
276491	27	/
276554	27	/
276516	31	/
276608	32	/
276709	34	/
276798	28	/
276705	29	/
196532	31	/
276781	27	/
246678	30	/
276792	28	/
276919	29	/
276946	34	/
269455	28	/
276921	29	/
276568	36	/
K04224277	35	/
277057	26	/
277116	41	/
277077	31	/
275971	29	/
277122	30	/
277165	29	/
277162	27	/
270461	33	/
228983	38	/
276953	35	/
277096	31	/
277137	31	/
276862	39	/
276384	26	/
039751	33	/
277452	27	/
277338	29	/
277345	29	/
277351	28	/
275531	29	/
277451	33	/
277207	29	/
277542	31	/
277531	25	/
277441	28	/
277710	29	/
277748	35	/
277655	26	/
275055	28	/
277458	33	/
173400	31	/
277155	37	/
277495	27	/
275787	28	/
076035	37	/
277692	29	/
277706	30	/
277861	33	/
277872	30	/
208313	33	/
277556	28	/
277877	33	/
277969	29	/
275714	38	/
276595	27	/
278021	31	/
278069	29	/
278067	29	/
278099	24	/
278243	26	/
278136	28	/
278276	29	/
271519	35	/
047103	39	/
277957	30	/
207199	29	/
278300	31	/
278483	52	/
278374	30	/
073540	38	/
278399	25	/
276917	34	/
278561	35	/
278710	26	/
060248	38	/
278227	28	/
278452	28	/
278254	35	/
278525	32	/
278527	28	/
278643	28	/
192038	30	/
221938	31	/
278839	27	/
278650	29	/
260300	28	/
277633	29	/
271034	34	/
211123	40	/
278625	27	/
278846	31	/
278233	36	/
277447	32	/
275883	42	/
279001	30	/
273815	32	/
278973	31	/
278231	28	/
278976	31	/
279238	28	/
279149	36	/
278726	34	/
279177	29	/
279326	26	/
279043	33	/
279178	29	/
279180	28	/
277030	51	/
279444	28	/
279398	27	/
279413	30	/
277336	33	/
279412	31	/
279371	29	/
279400	31	/
279458	30	/
068881	38	/
279571	30	/
279370	30	/
279465	26	/
279463	36	/
279540	29	/
279397	29	/
279580	32	/
276693	39	/
279661	33	/
279656	26	/
161380	33	/
274856	36	/
279502	30	/
279913	32	/
279817	30	/
270503	32	/
279564	35	/
279391	33	/
279966	32	/
279680	30	/
276913	31	/
280000	32	/
279696	27	/
279767	30	/
279883	29	/
280075	33	/
278633	29	/
278969	29	/
280048	31	/
280056	27	/
278959	29	/
280136	21	/
280069	28	/
215746	29	/
280137	27	/
280043	29	/
280079	30	/
280120	32	/
278606	25	/
279801	28	/
279859	32	/
279171	37	/
280144	30	/
184356	36	/
280184	33	/
280141	29	/
280299	27	/
280230	29	/
280235	29	/
280209	35	/
280195	31	/
280149	32	/
278137	28	/
280362	30	/
280478	27	/
245063	27	/
277257	26	/
280426	25	/
280402	26	/
278472	33	/
277437	28	/
279980	27	/
280288	26	/
280382	36	/
280109	31	/
280383	25	/
280593	29	/
277961	28	/
279885	30	/
280530	28	/
280392	29	/
280186	34	/
280573	25	/
280001	29	/
279884	27	/
280553	33	/
280462	30	/
280701	27	/
235757	34	/
280915	31	/
280895	32	/
280818	28	/
280766	33	/
281101	32	/
280899	30	/
278626	26	/
280960	28	/
281094	29	/
203508	30	/
077829	40	/
281186	35	/
281227	29	/
281240	27	/
281261	32	/
159688	32	/
249470	29	/
280968	32	/
281232	28	/
196973	33	/
281435	27	/
207422	33	/
281339	31	/
281157	32	/
281235	30	/
281426	29	/
279143	28	/
080505	37	/
281517	29	/
281319	26	/
280097	29	/
281157	32	/
281386	29	/
281601	26	/
281646	40	/
281439	30	/
281178	24	/
269402	35	/
281658	26	/
281684	30	/
281631	28	/
068876	35	/
281694	23	/
228194	29	/
281698	32	/
149299	31	/
281706	34	/
281070	28	/
281730	28	/
281847	29	/
281849	28	/
281721	27	/
231544	29	/
221254	35	/
281786	31	/
221602	33	/
093088	38	/
279802	30	/
281854	33	/
281931	35	/
242652	28	/
281021	34	/
282103	29	/
281989	28	/
280665	28	/
282275	30	/
